# Supplementary material for: Analytically tractable model of synaptic crowding explains emergent small-world structure and network dynamics
Source: Sci Rep. 2026 Apr 6;16:11748. doi: 10.1038/s41598-026-47213-2 (PMC13061879; doi:10.1038/s41598-026-47213-2)
Supplement: Supplementary file 1 — Supplementary Information. [file 41598_2026_47213_MOESM1_ESM.zip]

Archive with 8 entries (7 files):
- Supplementary_Software_2/
- __MACOSX/._Supplementary_Software_2
- Supplementary_Software_2/README_reproducibility.md
- __MACOSX/Supplementary_Software_2/._README_reproducibility.md
- Supplementary_Software_2/requirements.txt
- __MACOSX/Supplementary_Software_2/._requirements.txt
- Supplementary_Software_2/generate_figures.ipynb
- __MACOSX/Supplementary_Software_2/._generate_figures.ipynb
