# Supplementary material for: Analytically tractable model of synaptic crowding explains emergent small-world structure and network dynamics
Source: Sci Rep. 2026 Apr 6;16:11748. doi: 10.1038/s41598-026-47213-2 (PMC13061879; doi:10.1038/s41598-026-47213-2)
Supplement: Supplementary file 1 — Supplementary Information. [file 41598_2026_47213_MOESM1_ESM.zip › Supplementary_Software_2/README_reproducibility.md]

# Reproducibility package (Scientific Reports resubmission)

This folder contains **Supplementary Software 1**: a Jupyter notebook that reproduces all 17 figures in the manuscript.

## Contents

- `generate_figures.ipynb`: Python notebook reproducing Figs. 1–17.
- `requirements.txt`: minimal Python dependency list (tested versions).

## Reproducing the figures

1. Create a clean Python environment (e.g., `python -m venv venv`) and install dependencies:

   `pip install -r requirements.txt`

2. Open and run the notebook top-to-bottom:

   `jupyter notebook generate_figures.ipynb`

The notebook writes the figure PDFs (`fig1_...pdf` through `fig17_...pdf`) to the working directory.
A fixed random seed (`default_rng(1)`) ensures bitwise reproducibility.
