# Supplementary material for: Analytically tractable model of synaptic crowding explains emergent small-world structure and network dynamics
Source: Sci Rep. 2026 Apr 6;16:11748. doi: 10.1038/s41598-026-47213-2 (PMC13061879; doi:10.1038/s41598-026-47213-2)
Supplement: Supplementary file 1 — Supplementary Information. [file 41598_2026_47213_MOESM1_ESM.zip › Supplementary_Software_2/requirements.txt]

# Minimal Python dependencies for Supplementary Software 1 (generate_figures.ipynb)
# Tested environment (this package):
#   Python 3.11.2
#   numpy 1.24.0
#   scipy 1.14.1
#   networkx 2.8.8
#   matplotlib 3.7.5

numpy==1.24.0
scipy==1.14.1
networkx==2.8.8
matplotlib==3.7.5
