# Supplementary material for: Analytically tractable model of synaptic crowding explains emergent small-world structure and network dynamics
Source: Sci Rep. 2026 Apr 6;16:11748. doi: 10.1038/s41598-026-47213-2 (PMC13061879; doi:10.1038/s41598-026-47213-2)
Supplement: Supplementary file 1 — Supplementary Information. [file 41598_2026_47213_MOESM1_ESM.zip › Supplementary_Software_2/generate_figures.ipynb]

# %% [markdown]
# Reproducible figure-generation notebook (Supplementary Software 1)

This notebook accompanies the manuscript submission to *Communications Physics* entitled:

**Synaptic crowding as an exactly solvable wiring rule: degree statistics, emergent small-world wiring, and threshold-network basins**

Running the notebook top-to-bottom generates the **17 figure PDF files** used by `main.tex`:

- `fig1_degree_distribution.pdf`
- `fig2_mean_degree_vs_alpha.pdf`
- `fig3_var_degree_vs_alpha.pdf`
- `fig4_var_scaling_vs_N.pdf`
- `fig5_out_degree_distribution.pdf`
- `fig6_in_out_correlation.pdf`
- `fig7_mean_field_map.pdf`
- `fig8_basin_probability_N100.pdf`
- `fig9_finite_size_scaling.pdf`
- `fig10_baseline_comparison_mean3.pdf`
- `fig11_robustness_theta_async_tie.pdf`
- `fig12_alpha_inference.pdf`
- `fig13_smallworld_structure.pdf`
- `fig14_smallworld_dynamics.pdf`
- `fig15_torus2d_smallworld_structure.pdf`
- `fig16_smallworld_construction.pdf`
- `fig17_soft_ordering_robustness.pdf`

## How to use

1. Install dependencies (see `requirements.txt`).
2. Run all cells in order.
3. The figure PDFs are written to the current working directory.
4. Compile the manuscript with:
   - `pdflatex main.tex` (twice).

## Reproducibility notes

A fixed pseudorandom seed is set in the first code cell (`default_rng(1)`), and all Monte Carlo sample-size parameters are collected in a single `SIM_SETTINGS` dictionary.


# %% [code]
import numpy as np
import math
import time
from numpy.random import default_rng
import matplotlib.pyplot as plt
import scipy.sparse as sp
from scipy.stats import binom, poisson
import networkx as nx

# Reproducibility
rng = default_rng(1)

# --- Simulation settings (adjust for smoother curves; higher values cost more time) ---
SIM_SETTINGS = {
    # Fig.1
    "fig1_n_graphs": 300,
    # Fig.5 / Fig.6 (degree stats)
    "outdeg_n_graphs": 300,
    "corr_n_graphs": 250,
    # Fig.8 (N=100 basin curves): simulation is moderately expensive
    "fig8_markov_n_traj": 4000,
    "fig8_sim_n_trials_per_x0": 150,  # used in a simple per-x0 loop for N=100
    # Fig.9 (finite-size scaling): uses batched simulation (graph reuse)
    "fig9_markov_n_traj": 1800,
    "fig9_sim": {100: (25, 3), 500: (18, 3), 2000: (10, 3)},  # (n_graphs, n_inits)
    # Fig.10 / Fig.11 (N=500, mean degree ~3): batched simulation
    "fig10_sim": (18, 4),  # (n_graphs, n_inits) per model
    "fig11_sync": (15, 4),
    "fig11_async": (10, 4),
    # Fig.17 (soft ordering robustness)
    "fig17_n_graphs": 4,
}


# %% [markdown]
## 1. Exact finite-$N$ recursion for the in-degree distribution

# %% [code]
def degree_distribution_dp(N: int, alpha: float) -> np.ndarray:
    """Exact finite-N recursion for in-degree distribution P_alpha(k)."""
    q = math.exp(-alpha)
    a = q ** np.arange(N)  # acceptance prob as a function of current in-degree r
    P = np.zeros(N, dtype=float)
    P[0] = 1.0
    for _ in range(N - 1):
        P_new = P * (1 - a)
        P_new[1:] += P[:-1] * a[:-1]
        P = P_new
    return P

def mean_var(P: np.ndarray) -> tuple[float, float]:
    k = np.arange(len(P))
    m = float(np.sum(k * P))
    v = float(np.sum((k - m) ** 2 * P))
    return m, v


# %% [markdown]
## 2. Fast graph generators (crowding / ER+ / regular in-degree)

# %% [code]
def sample_in_degree_waiting(N: int, alpha: float, rng: np.random.Generator) -> int:
    """Sample one in-degree using geometric waiting times (exact for the crowding rule)."""
    if N <= 1:
        return 0
    if alpha <= 0:
        return N - 1  # accept all candidates
    q = math.exp(-alpha)
    remaining = N - 1
    r = 0
    used = 0
    while True:
        p = q ** r
        w = rng.geometric(p)  # number of candidates until next acceptance (>=1)
        if used + w > remaining:
            break
        used += w
        r += 1
        if used == remaining:
            break
    return r

def generate_crowding_graph_sparse_waiting(N: int, alpha: float, rng: np.random.Generator) -> sp.csr_matrix:
    """Generate one crowding graph by sampling each target in-degree exactly, then choosing sources uniformly."""
    rows, cols, data = [], [], []
    for j in range(N):
        k = sample_in_degree_waiting(N, alpha, rng)
        if k <= 0:
            continue
        picks = rng.choice(N - 1, size=k, replace=False)
        sources = picks + (picks >= j)  # shift around the excluded self-index
        rows.extend(sources.tolist())
        cols.extend([j] * k)
        data.extend([1] * k)
    return sp.csr_matrix((data, (rows, cols)), shape=(N, N), dtype=np.int8)

def generate_regular_in_degree_sparse(N: int, k: int, rng: np.random.Generator) -> sp.csr_matrix:
    rows, cols, data = [], [], []
    for j in range(N):
        if k <= 0:
            continue
        picks = rng.choice(N - 1, size=k, replace=False)
        sources = picks + (picks >= j)
        rows.extend(sources.tolist())
        cols.extend([j] * k)
        data.extend([1] * k)
    return sp.csr_matrix((data, (rows, cols)), shape=(N, N), dtype=np.int8)

def generate_er_graph_min1_sparse(N: int, mean_k: float, rng: np.random.Generator) -> sp.csr_matrix:
    """Directed ER+ baseline: per target, sample Binomial(N-1,p) conditioned on >=1 and choose sources uniformly."""
    p = float(mean_k) / (N - 1)
    p = min(max(p, 0.0), 1.0)
    rows, cols, data = [], [], []
    for j in range(N):
        if p <= 0:
            k = 1
        elif p >= 1:
            k = N - 1
        else:
            while True:
                k = rng.binomial(N - 1, p)
                if k > 0:
                    break
        picks = rng.choice(N - 1, size=k, replace=False)
        sources = picks + (picks >= j)
        rows.extend(sources.tolist())
        cols.extend([j] * k)
        data.extend([1] * k)
    return sp.csr_matrix((data, (rows, cols)), shape=(N, N), dtype=np.int8)


# %% [markdown]
## 3. Threshold dynamics on sparse directed graphs

# %% [code]
def _init_state(N: int, x0: float, rng: np.random.Generator) -> np.ndarray:
    r = int(round(N * x0))
    r = max(0, min(N, r))
    s = -np.ones(N, dtype=np.int8)
    if r > 0:
        idx = rng.choice(N, size=r, replace=False)
        s[idx] = 1
    return s

def dynamics_sync_sparse(A_csr: sp.csr_matrix, x0: float, rng: np.random.Generator, theta: float = 0,
                         max_steps: int = 200) -> dict:
    """Synchronous deterministic tie-to-+1."""
    N = A_csr.shape[0]
    s = _init_state(N, x0, rng)
    AT = A_csr.transpose().tocsr()
    for t in range(max_steps):
        u = AT.dot(s)
        y = u - theta
        s = np.where(y >= 0, 1, -1).astype(np.int8)
        if np.all(s == 1):
            return {"final_mean": 1.0, "steps": t + 1}
        if np.all(s == -1):
            return {"final_mean": 0.0, "steps": t + 1}
    return {"final_mean": float((s == 1).mean()), "steps": max_steps}

def dynamics_sync_sparse_random_tie(A_csr: sp.csr_matrix, x0: float, rng: np.random.Generator, theta: float = 0,
                                   max_steps: int = 200) -> dict:
    """Synchronous with random tie-breaking when u-theta == 0."""
    N = A_csr.shape[0]
    s = _init_state(N, x0, rng)
    AT = A_csr.transpose().tocsr()
    for t in range(max_steps):
        u = AT.dot(s)
        y = u - theta
        s_new = np.empty_like(s)
        pos = y > 0
        neg = y < 0
        zero = ~(pos | neg)
        s_new[pos] = 1
        s_new[neg] = -1
        if np.any(zero):
            rand = rng.random(np.sum(zero)) < 0.5
            s_new[zero] = np.where(rand, 1, -1).astype(np.int8)
        s = s_new
        if np.all(s == 1):
            return {"final_mean": 1.0, "steps": t + 1}
        if np.all(s == -1):
            return {"final_mean": 0.0, "steps": t + 1}
    return {"final_mean": float((s == 1).mean()), "steps": max_steps}

def dynamics_async_sparse(A_csc: sp.csc_matrix, x0: float, rng: np.random.Generator, theta: float = 0,
                          max_sweeps: int = 200) -> dict:
    """Asynchronous random sequential updates: in each sweep, update N nodes in random order."""
    N = A_csc.shape[0]
    s = _init_state(N, x0, rng)
    for sweep in range(max_sweeps):
        changed = 0
        order = rng.permutation(N)
        for j in order:
            start = A_csc.indptr[j]
            end = A_csc.indptr[j + 1]
            sources = A_csc.indices[start:end]
            u = int(np.sum(s[sources]))
            y = u - theta
            new = 1 if y >= 0 else -1
            if new != s[j]:
                s[j] = new
                changed += 1
        if np.all(s == 1):
            return {"final_mean": 1.0, "steps": sweep + 1}
        if np.all(s == -1):
            return {"final_mean": 0.0, "steps": sweep + 1}
        if changed == 0:
            break
    return {"final_mean": float((s == 1).mean()), "steps": max_sweeps}


# %% [markdown]
## 4. Heterogeneous mean-field (HMF) map and absorbing-Markov basin approximation

# %% [code]
def Fk_binomial_tail(k: int, x: np.ndarray, theta: float = 0) -> np.ndarray:
    # Condition 2*l - k >= theta  <=> l >= (k + theta)/2
    lmin = int(math.ceil((k + theta) / 2.0))
    if lmin <= 0:
        return np.ones_like(x, dtype=float)
    if lmin > k:
        return np.zeros_like(x, dtype=float)
    return binom.sf(lmin - 1, k, x)

def F_alpha_curve(x_grid: np.ndarray, Pk: np.ndarray, theta: float = 0) -> np.ndarray:
    ks = np.nonzero(Pk > 0)[0]
    out = np.zeros_like(x_grid, dtype=float)
    for k in ks:
        out += Pk[k] * Fk_binomial_tail(int(k), x_grid, theta=theta)
    return out

def markov_hitting_curve_mc(N: int, Pk: np.ndarray, x0_grid: np.ndarray, rng: np.random.Generator,
                            theta: float = 0, n_traj: int = 4000, max_steps: int = 500) -> np.ndarray:
    r_vals = np.arange(N + 1)
    x_vals = r_vals / N
    F_vals = F_alpha_curve(x_vals, Pk, theta=theta)
    probs = []
    for x0 in x0_grid:
        r0 = int(round(N * x0))
        r0 = max(0, min(N, r0))
        succ = 0
        for _ in range(n_traj):
            r = r0
            for _t in range(max_steps):
                if r == 0 or r == N:
                    break
                r = rng.binomial(N, F_vals[r])
            succ += (r == N)
        probs.append(succ / n_traj)
    return np.array(probs)

def Pk_ER_plus(N: int, mean_k: float) -> np.ndarray:
    p = float(mean_k) / (N - 1)
    p = min(max(p, 0.0), 1.0)
    ks = np.arange(N)
    P = np.zeros(N, dtype=float)
    if p == 0:
        P[1] = 1.0
        return P
    if p == 1:
        P[N - 1] = 1.0
        return P
    pmf = binom.pmf(ks, N - 1, p)
    Z = 1.0 - pmf[0]
    P[1:] = pmf[1:] / Z
    return P

def hmf_fixed_points(x_grid: np.ndarray, F: np.ndarray) -> list[float]:
    g = F - x_grid
    fps = []
    for i in range(len(x_grid) - 1):
        if g[i] == 0:
            fps.append(float(x_grid[i]))
        elif g[i] * g[i + 1] < 0:
            a, b = x_grid[i], x_grid[i + 1]
            fa, fb = g[i], g[i + 1]
            for _ in range(40):
                m = 0.5 * (a + b)
                fm = float(np.interp(m, x_grid, g))
                if fa * fm <= 0:
                    b, fb = m, fm
                else:
                    a, fa = m, fm
            fps.append(float(0.5 * (a + b)))
    fps_sorted = []
    for x in sorted(fps):
        if not fps_sorted or abs(x - fps_sorted[-1]) > 1e-3:
            fps_sorted.append(x)
    return fps_sorted

def hmf_unstable_fixed(Pk: np.ndarray, theta: float = 0, grid_n: int = 2001) -> list[float]:
    xg = np.linspace(0, 1, grid_n)
    F = F_alpha_curve(xg, Pk, theta=theta)
    fps = hmf_fixed_points(xg, F)
    dF = np.gradient(F, xg)
    unstable = []
    for x in fps:
        if x <= 1e-6 or x >= 1 - 1e-6:
            continue
        slope = float(np.interp(x, xg, dF))
        if slope > 1.0:
            unstable.append(x)
    return unstable

def find_alpha_for_mean(N: int, target_mean: float, alpha_low: float = 1e-4, alpha_high: float = 20.0,
                        tol: float = 1e-3, max_iter: int = 60) -> float:
    m_low = mean_var(degree_distribution_dp(N, alpha_low))[0]
    if m_low < target_mean:
        return alpha_low
    a_hi = alpha_high
    m_hi = mean_var(degree_distribution_dp(N, a_hi))[0]
    while m_hi > target_mean and a_hi < 1e3:
        a_hi *= 2
        m_hi = mean_var(degree_distribution_dp(N, a_hi))[0]
    a_lo = alpha_low
    for _ in range(max_iter):
        a_mid = 0.5 * (a_lo + a_hi)
        m_mid = mean_var(degree_distribution_dp(N, a_mid))[0]
        if abs(m_mid - target_mean) < tol:
            return a_mid
        if m_mid > target_mean:
            a_lo = a_mid
        else:
            a_hi = a_mid
    return 0.5 * (a_lo + a_hi)


# %% [markdown]
## 5. Simulation helpers for basin curves and degree statistics

# %% [code]
def simulate_in_degree_hist(N: int, alpha: float, n_graphs: int, rng: np.random.Generator) -> np.ndarray:
    hist = np.zeros(N, dtype=np.int64)
    for _ in range(n_graphs):
        A = generate_crowding_graph_sparse_waiting(N, alpha, rng)
        indeg = np.array(A.sum(axis=0)).ravel().astype(int)
        hist += np.bincount(indeg, minlength=N)
    return hist / hist.sum()

def simulate_basin_curve_batched(model: str, N: int, param: float, x0_grid: np.ndarray, rng: np.random.Generator,
                                theta: float = 0, update: str = "sync", tie: str = "plus",
                                n_graphs: int = 50, n_inits: int = 5, max_steps: int = 200) -> np.ndarray:
    """Reuse each generated graph for multiple initial conditions and x0 values (faster)."""
    x0_grid = np.asarray(x0_grid)
    success = np.zeros(len(x0_grid), dtype=int)
    total = n_graphs * n_inits

    for _g in range(n_graphs):
        if model == "crowding":
            A = generate_crowding_graph_sparse_waiting(N, float(param), rng)
        elif model == "erplus":
            A = generate_er_graph_min1_sparse(N, float(param), rng)
        elif model == "regular":
            A = generate_regular_in_degree_sparse(N, int(param), rng)
        else:
            raise ValueError("unknown model")

        if update == "async":
            A_in = A.tocsc()
        else:
            A_in = A

        for ix, x0 in enumerate(x0_grid):
            for _s in range(n_inits):
                if update == "async":
                    res = dynamics_async_sparse(A_in, x0, rng, theta=theta, max_sweeps=max_steps)
                else:
                    if tie == "random":
                        res = dynamics_sync_sparse_random_tie(A_in, x0, rng, theta=theta, max_steps=max_steps)
                    else:
                        res = dynamics_sync_sparse(A_in, x0, rng, theta=theta, max_steps=max_steps)
                if res["final_mean"] >= 0.999:
                    success[ix] += 1
    return success / total

def simulate_out_degree_distribution(N: int, alpha: float, n_graphs: int, rng: np.random.Generator) -> np.ndarray:
    max_k = N
    counts = np.zeros(max_k, dtype=np.int64)
    total_nodes = N * n_graphs
    for _ in range(n_graphs):
        A = generate_crowding_graph_sparse_waiting(N, alpha, rng)
        outdeg = np.array(A.sum(axis=1)).ravel().astype(int)
        counts += np.bincount(outdeg, minlength=max_k)
    return counts / total_nodes

def simulate_in_out_correlation(N: int, alpha: float, n_graphs: int, rng: np.random.Generator) -> np.ndarray:
    corrs = []
    for _ in range(n_graphs):
        A = generate_crowding_graph_sparse_waiting(N, alpha, rng)
        indeg = np.array(A.sum(axis=0)).ravel().astype(float)
        outdeg = np.array(A.sum(axis=1)).ravel().astype(float)
        if indeg.std() < 1e-12 or outdeg.std() < 1e-12:
            corrs.append(0.0)
        else:
            corrs.append(float(np.corrcoef(indeg, outdeg)[0, 1]))
    return np.array(corrs)

def loglik_alpha(N: int, counts: np.ndarray, alpha: float) -> float:
    P = degree_distribution_dp(N, alpha)
    eps = 1e-300
    return float(np.sum(counts * np.log(P + eps)))


# %% [markdown]
## 6. Figure-generation routines

# %% [code]
def fig1_degree_distribution():
    N = 100
    alphas = [0.5, 1.0, 2.0, 3.5]
    plt.figure(figsize=(7.2, 4.6))
    k = np.arange(N)
    for a in alphas:
        P_exact = degree_distribution_dp(N, a)
        P_sim = simulate_in_degree_hist(N, a, n_graphs=SIM_SETTINGS["fig1_n_graphs"], rng=rng)
        plt.plot(k, P_exact, label=fr'Exact $\alpha={a}$')
        m = P_sim > 0
        plt.plot(k[m], P_sim[m], 'o', markersize=3, label=fr'Sim $\alpha={a}$')
    plt.yscale('log')
    plt.ylim(1e-6, 2)
    plt.xlim(-0.5, 60)
    plt.xlabel('In-degree $k$')
    plt.ylabel(r'$P_\alpha(k)$')
    plt.title('Crowding-induced in-degree distributions (N=100)')
    plt.legend(ncol=2, fontsize=8)
    plt.tight_layout()
    plt.savefig('fig1_degree_distribution.pdf')
    plt.close()

def fig2_mean_degree_vs_alpha():
    N_list = [100, 500, 2000]
    alpha_grid = np.array([0.2, 0.3, 0.4, 0.5, 0.7, 1.0, 1.5, 2.0, 3.0, 4.0, 5.0, 6.0])
    plt.figure(figsize=(7.2, 4.6))
    for N in N_list:
        means = np.array([mean_var(degree_distribution_dp(N, a))[0] for a in alpha_grid])
        plt.plot(alpha_grid, means, '-o', markersize=3, label=f'Exact N={N}')
    for N in N_list:
        approx = (1/alpha_grid) * np.log(1 + (np.exp(alpha_grid) - 1) * (N - 1))
        plt.plot(alpha_grid, approx, '--', linewidth=1, label=f'Approx N={N}')
    plt.xscale('log')
    plt.xlabel(r'Crowding parameter $\alpha$')
    plt.ylabel(r'Mean in-degree $\langle k\rangle$')
    plt.title('Mean in-degree vs crowding across system sizes')
    plt.legend(ncol=2, fontsize=8)
    plt.tight_layout()
    plt.savefig('fig2_mean_degree_vs_alpha.pdf')
    plt.close()

def fig3_var_degree_vs_alpha():
    N_list = [100, 500, 2000]
    alpha_grid = np.array([0.2, 0.3, 0.4, 0.5, 0.7, 1.0, 1.5, 2.0, 3.0, 4.0, 5.0, 6.0])
    plt.figure(figsize=(7.2, 4.6))
    for N in N_list:
        vars_ = np.array([mean_var(degree_distribution_dp(N, a))[1] for a in alpha_grid])
        plt.plot(alpha_grid, vars_, '-o', markersize=3, label=f'Exact N={N}')
    plt.plot(alpha_grid, 1/(2*alpha_grid), '--', linewidth=1, label=r'Approx $1/(2\alpha)$')
    plt.xscale('log')
    plt.yscale('log')
    plt.xlabel(r'Crowding parameter $\alpha$')
    plt.ylabel(r'Variance $\mathrm{Var}(k)$')
    plt.title('In-degree variance vs crowding and system size')
    plt.legend(fontsize=8)
    plt.tight_layout()
    plt.savefig('fig3_var_degree_vs_alpha.pdf')
    plt.close()

def fig4_var_scaling_vs_N():
    alpha_list = [0.5, 1.0, 2.0]
    N_grid = np.array([50, 100, 200, 500, 1000, 2000, 5000])
    plt.figure(figsize=(7.2, 4.6))
    colors = plt.rcParams['axes.prop_cycle'].by_key()['color']
    for idx, a in enumerate(alpha_list):
        c = colors[idx]
        vars_ = np.array([mean_var(degree_distribution_dp(int(N), a))[1] for N in N_grid])
        plt.plot(N_grid, vars_, '-o', markersize=3, color=c, label=fr'Exact $\alpha={a}$')
        plt.hlines(1/(2*a), N_grid.min(), N_grid.max(), colors=c, linestyles='--', linewidth=1,
                   label=fr'$1/(2\alpha)={1/(2*a):.2f}$')
    plt.xscale('log')
    plt.yscale('log')
    plt.xlabel(r'System size $N$')
    plt.ylabel(r'Variance $\mathrm{Var}(k)$')
    plt.title(r'Variance scaling with $N$ (saturation to $1/(2\alpha)$)')
    plt.legend(fontsize=8, loc='center right')
    plt.tight_layout()
    plt.savefig('fig4_var_scaling_vs_N.pdf')
    plt.close()

def fig5_out_degree_distribution():
    N = 500
    alpha = 0.77
    P_sim = simulate_out_degree_distribution(N, alpha, n_graphs=SIM_SETTINGS["outdeg_n_graphs"], rng=rng)
    mean_k = mean_var(degree_distribution_dp(N, alpha))[0]
    p = mean_k / (N - 1)
    kmax = 16
    k = np.arange(kmax + 1)

    plt.figure(figsize=(7.2, 4.6))
    plt.plot(k, P_sim[:kmax+1], 'o', markersize=4, label='Sim out-degree')
    plt.plot(k, binom.pmf(k, N - 1, p), '-', linewidth=1, label=fr'Binomial($N-1$, $p={p:.3f}$)')
    plt.plot(k, poisson.pmf(k, mean_k), '--', linewidth=1, label=fr'Poisson($\lambda={mean_k:.1f}$)')
    plt.xlabel(r'Out-degree $k_{\mathrm{out}}$')
    plt.ylabel('Probability')
    plt.title(fr'Out-degree distribution (N={N}, crowding $\alpha={alpha}$, $\langle k\rangle\approx {mean_k:.1f}$)')
    plt.legend(fontsize=8)
    plt.tight_layout()
    plt.savefig('fig5_out_degree_distribution.pdf')
    plt.close()

def fig6_in_out_correlation():
    N = 500
    alpha = 0.77
    corrs = simulate_in_out_correlation(N, alpha, n_graphs=SIM_SETTINGS["corr_n_graphs"], rng=rng)
    plt.figure(figsize=(7.2, 4.6))
    plt.hist(corrs, bins=18, density=True)
    plt.xlabel(r'Pearson corr($k_{\mathrm{in}}, k_{\mathrm{out}}$) across nodes')
    plt.ylabel('Density')
    plt.title(fr'In/out-degree correlation across networks (N={N}, $\alpha={alpha}$)')
    plt.tight_layout()
    plt.savefig('fig6_in_out_correlation.pdf')
    plt.close()

def fig7_mean_field_map():
    N = 500
    alphas = [0.5, 1.0, 2.0, 5.0]
    xg = np.linspace(0, 1, 501)

    plt.figure(figsize=(7.2, 4.6))
    plt.plot(xg, xg, '--', linewidth=1, label='Identity')
    for a in alphas:
        Pk = degree_distribution_dp(N, a)
        F = F_alpha_curve(xg, Pk, theta=0)
        plt.plot(xg, F, '-', linewidth=1, label=fr'$\alpha={a}$')
    plt.xlabel(r'$x(t)$')
    plt.ylabel(r'$x(t+1)=F_\alpha(x)$')
    plt.title(r'Heterogeneous mean-field map ($\theta=0$, N=500)')
    plt.legend(fontsize=8)
    plt.tight_layout()
    plt.savefig('fig7_mean_field_map.pdf')
    plt.close()

def fig8_basin_probability_N100():
    N = 100
    theta = 0
    alphas = [0.5, 1.0, 2.0, 3.5]
    x0_grid = np.linspace(0, 1, 21)

    plt.figure(figsize=(7.2, 4.6))
    for a in alphas:
        Pk = degree_distribution_dp(N, a)
        markov = markov_hitting_curve_mc(
            N, Pk, x0_grid, rng=rng, theta=theta,
            n_traj=SIM_SETTINGS["fig8_markov_n_traj"], max_steps=300
        )
        # For N=100 we keep a per-x0 loop (still fast enough); increase for smoother markers
        sim = []
        for x0 in x0_grid:
            succ = 0
            for _ in range(SIM_SETTINGS["fig8_sim_n_trials_per_x0"]):
                A = generate_crowding_graph_sparse_waiting(N, a, rng)
                res = dynamics_sync_sparse(A, x0, rng, theta=theta, max_steps=120)
                succ += (res["final_mean"] >= 0.999)
            sim.append(succ / SIM_SETTINGS["fig8_sim_n_trials_per_x0"])
        sim = np.array(sim)

        plt.plot(x0_grid, markov, '-', linewidth=1, label=fr'Markov $\alpha={a}$')
        plt.plot(x0_grid, sim, 'o', markersize=3, label=fr'Sim $\alpha={a}$')

    plt.xlabel(r'Initial active fraction $x_0$')
    plt.ylabel('Probability of reaching all-active')
    plt.title(fr'Basin probability curves (crowding ensemble, N={N}, $\theta={theta}$)')
    plt.legend(ncol=2, fontsize=8)
    plt.tight_layout()
    plt.savefig('fig8_basin_probability_N100.pdf')
    plt.close()

def fig9_finite_size_scaling():
    theta = 0
    target_mean = 2.0
    N_list = [100, 500, 2000]
    x0_grid = np.linspace(0, 1, 21)

    plt.figure(figsize=(7.2, 4.6))
    for N in N_list:
        alpha = find_alpha_for_mean(N, target_mean, tol=2e-3)
        Pk = degree_distribution_dp(N, alpha)
        markov = markov_hitting_curve_mc(
            N, Pk, x0_grid, rng=rng, theta=theta,
            n_traj=SIM_SETTINGS["fig9_markov_n_traj"], max_steps=400
        )
        n_graphs, n_inits = SIM_SETTINGS["fig9_sim"][N]
        sim = simulate_basin_curve_batched(
            "crowding", N, alpha, x0_grid, rng=rng, theta=theta,
            update="sync", tie="plus",
            n_graphs=n_graphs, n_inits=n_inits, max_steps=180
        )
        plt.plot(x0_grid, markov, '-', linewidth=1, label=fr'Markov N={N}')
        plt.plot(x0_grid, sim, 'o', markersize=3, label=fr'Sim N={N}')

    plt.xlabel(r'Initial active fraction $x_0$')
    plt.ylabel('Probability of reaching all-active')
    plt.title(fr'Finite-size scaling at fixed mean degree $\langle k\rangle\approx {target_mean}$ ($\theta={theta}$)')
    plt.legend(ncol=2, fontsize=8)
    plt.tight_layout()
    plt.savefig('fig9_finite_size_scaling.pdf')
    plt.close()

def fig10_baseline_comparison_mean3():
    N = 500
    theta = 0
    target_mean = 3.0
    x0_grid = np.linspace(0, 1, 21)

    alpha_crowd = find_alpha_for_mean(N, target_mean, tol=1e-3)
    ng, ni = SIM_SETTINGS["fig10_sim"]

    sim_crowd = simulate_basin_curve_batched(
        "crowding", N, alpha_crowd, x0_grid, rng=rng, theta=theta,
        update="sync", tie="plus", n_graphs=ng, n_inits=ni, max_steps=160
    )
    sim_er = simulate_basin_curve_batched(
        "erplus", N, target_mean, x0_grid, rng=rng, theta=theta,
        update="sync", tie="plus", n_graphs=ng, n_inits=ni, max_steps=160
    )
    sim_reg = simulate_basin_curve_batched(
        "regular", N, int(target_mean), x0_grid, rng=rng, theta=theta,
        update="sync", tie="plus", n_graphs=ng, n_inits=ni, max_steps=160
    )

    colors = plt.rcParams['axes.prop_cycle'].by_key()['color']
    c_crowd, c_er, c_reg = colors[0], colors[1], colors[2]

    plt.figure(figsize=(7.2, 4.6))
    plt.plot(x0_grid, sim_crowd, '-o', markersize=3, color=c_crowd,
             label=fr'Crowding ($\alpha={alpha_crowd:.2f}$)')
    plt.plot(x0_grid, sim_er, '-o', markersize=3, color=c_er, label='ER+')
    plt.plot(x0_grid, sim_reg, '-o', markersize=3, color=c_reg,
             label=fr'Regular $k={int(target_mean)}$')

    Pk_crowd = degree_distribution_dp(N, alpha_crowd)
    Pk_er = Pk_ER_plus(N, target_mean)
    Pk_reg = np.zeros(N, dtype=float); Pk_reg[int(target_mean)] = 1.0

    for xstar in hmf_unstable_fixed(Pk_crowd, theta=theta):
        plt.axvline(xstar, color=c_crowd, linestyle='--', linewidth=1, label=fr'HMF $x^*$ Crowding')
    for xstar in hmf_unstable_fixed(Pk_er, theta=theta):
        plt.axvline(xstar, color=c_er, linestyle='--', linewidth=1, label=r'HMF $x^*$ ER+')
    for xstar in hmf_unstable_fixed(Pk_reg, theta=theta):
        plt.axvline(xstar, color=c_reg, linestyle='--', linewidth=1, label=r'HMF $x^*$ Regular')

    plt.xlabel(r'Initial active fraction $x_0$')
    plt.ylabel('Probability of reaching all-active')
    plt.title(fr'Basins at matched mean degree $\langle k\rangle\approx {target_mean}$ (N={N}, $\theta={theta}$)')
    plt.legend(fontsize=8)
    plt.tight_layout()
    plt.savefig('fig10_baseline_comparison_mean3.pdf')
    plt.close()

def fig11_robustness_theta_async_tie():
    N = 500
    target_mean = 3.0
    alpha = find_alpha_for_mean(N, target_mean, tol=1e-3)
    x0_grid = np.linspace(0, 1, 21)

    ng_sync, ni_sync = SIM_SETTINGS["fig11_sync"]
    ng_async, ni_async = SIM_SETTINGS["fig11_async"]

    sim_sync = simulate_basin_curve_batched(
        "crowding", N, alpha, x0_grid, rng=rng, theta=0,
        update="sync", tie="plus", n_graphs=ng_sync, n_inits=ni_sync, max_steps=160
    )
    sim_randtie = simulate_basin_curve_batched(
        "crowding", N, alpha, x0_grid, rng=rng, theta=0,
        update="sync", tie="random", n_graphs=ng_sync, n_inits=ni_sync, max_steps=160
    )
    sim_theta1 = simulate_basin_curve_batched(
        "crowding", N, alpha, x0_grid, rng=rng, theta=1,
        update="sync", tie="plus", n_graphs=ng_sync, n_inits=ni_sync, max_steps=160
    )
    sim_async = simulate_basin_curve_batched(
        "crowding", N, alpha, x0_grid, rng=rng, theta=0,
        update="async", tie="plus", n_graphs=ng_async, n_inits=ni_async, max_steps=80
    )

    plt.figure(figsize=(7.2, 4.6))
    plt.plot(x0_grid, sim_sync, '-o', markersize=3, label=r'Sync, $\theta=0$ (tie $+1$)')
    plt.plot(x0_grid, sim_randtie, '-o', markersize=3, label=r'Sync, $\theta=0$ (random tie)')
    plt.plot(x0_grid, sim_theta1, '-o', markersize=3, label=r'Sync, $\theta=1$')
    plt.plot(x0_grid, sim_async, '-o', markersize=3, label=r'Async, $\theta=0$')

    plt.xlabel(r'Initial active fraction $x_0$')
    plt.ylabel('Probability of reaching all-active')
    plt.title(fr'Robustness to threshold and update scheme (N={N}, $\langle k\rangle\approx {target_mean}$)')
    plt.legend(fontsize=8)
    plt.tight_layout()
    plt.savefig('fig11_robustness_theta_async_tie.pdf')
    plt.close()

def fig12_alpha_inference():
    N = 500
    alpha_true = 1.5
    ks = np.array([sample_in_degree_waiting(N, alpha_true, rng) for _ in range(N)], dtype=int)
    counts = np.bincount(ks, minlength=N)

    alpha_grid = np.linspace(0.2, 3.5, 67)
    lls = np.array([loglik_alpha(N, counts, a) for a in alpha_grid])
    alpha_hat = float(alpha_grid[np.argmax(lls)])
    lls = lls - lls.max()

    plt.figure(figsize=(7.2, 4.6))
    plt.plot(alpha_grid, lls, '-')
    plt.axvline(alpha_true, linestyle='--', linewidth=1, label=fr'True $\alpha={alpha_true}$')
    plt.axvline(alpha_hat, linestyle=':', linewidth=2, label=fr'MLE $\hat{{\alpha}}={alpha_hat:.2f}$')
    plt.xlabel(r'Crowding parameter $\alpha$')
    plt.ylabel('Log-likelihood (shifted)')
    plt.title(f'Inferring α from an in-degree histogram (N={N})')
    plt.legend(fontsize=8)
    plt.tight_layout()
    plt.savefig('fig12_alpha_inference.pdf')
    plt.close()


# -------------------------
# Fig.13--14: Spatial / small-world extension
# -------------------------

def sample_acceptance_ranks(N: int, alpha: float, rng: np.random.Generator) -> list[int]:
    """Sample accepted proposal indices (1-indexed) under the crowding rule scanning N-1 candidates."""
    if N <= 1:
        return []
    if alpha <= 0:
        return list(range(1, N))
    q = math.exp(-alpha)
    remaining = N - 1
    r = 0
    used = 0
    ranks: list[int] = []
    while True:
        p = q ** r
        w = int(rng.geometric(p))
        if used + w > remaining:
            break
        used += w
        r += 1
        ranks.append(used)
        if used == remaining:
            break
    return ranks

def _ring_source_from_rank(j: int, t: int, N: int) -> int:
    """Map proposal rank t (1-indexed) to the corresponding source node for a ring-ordered candidate list."""
    d = (t + 1) // 2
    if t % 2 == 1:
        return (j + d) % N
    return (j - d) % N

def generate_crowding_smallworld_ring_waiting(N: int, alpha: float, rho: float, rng: np.random.Generator) -> sp.csr_matrix:
    """Generate a ring-embedded crowding graph with optional shortcut rewiring (rho)."""
    rows: list[int] = []
    cols: list[int] = []
    data: list[int] = []
    for j in range(N):
        ranks = sample_acceptance_ranks(N, alpha, rng)
        sources = [_ring_source_from_rank(j, t, N) for t in ranks]

        if rho > 0:
            src_set = set(sources)
            for i in list(sources):
                if rng.random() < rho:
                    src_set.discard(i)
                    while True:
                        cand = int(rng.integers(0, N))
                        if cand == j or cand in src_set:
                            continue
                        src_set.add(cand)
                        break
            sources = list(src_set)

        rows.extend(sources)
        cols.extend([j] * len(sources))
        data.extend([1] * len(sources))
    return sp.csr_matrix((data, (rows, cols)), shape=(N, N), dtype=np.int8)

def edge_distance_hist_ring(N: int, alpha: float, rho: float, n_graphs: int, rng: np.random.Generator) -> tuple[np.ndarray, int]:
    """Aggregate edge-length histogram on a ring over n_graphs."""
    max_d = N // 2
    counts = np.zeros(max_d + 1, dtype=int)
    total_edges = 0
    for _ in range(n_graphs):
        A = generate_crowding_smallworld_ring_waiting(N, alpha, rho, rng)
        Acoo = A.tocoo()
        for i, j in zip(Acoo.row, Acoo.col):
            d = abs(int(i) - int(j))
            d = min(d, N - d)
            counts[d] += 1
            total_edges += 1
    return counts, total_edges

def undirected_graph_metrics(A: sp.csr_matrix) -> tuple[float, float]:
    """Return (clustering coefficient, characteristic path length) on the symmetrized graph."""
    Au = A.maximum(A.transpose()).astype(bool).astype(np.int8)
    G = nx.from_scipy_sparse_array(Au, create_using=nx.Graph)
    C = float(nx.average_clustering(G))
    # path length on the largest connected component
    if not nx.is_connected(G):
        comp = max(nx.connected_components(G), key=len)
        H = G.subgraph(comp)
    else:
        H = G
    L = float(nx.average_shortest_path_length(H))
    return C, L


def undirected_graph_metrics_sampled(A: sp.csr_matrix, n_sources: int = 40, rng: np.random.Generator | None = None) -> tuple[float, float]:
    """Return (clustering coefficient, approximate path length) on the symmetrized graph.

    Path length is estimated by averaging BFS distances from a subset of source nodes in the
    largest connected component. This is substantially faster than all-pairs shortest paths
    and is sufficient for trend comparisons across rewiring probabilities.
    """
    if rng is None:
        rng = default_rng(0)
    Au = A.maximum(A.transpose()).astype(bool).astype(np.int8)
    G = nx.from_scipy_sparse_array(Au, create_using=nx.Graph)
    C = float(nx.average_clustering(G))
    # Largest connected component for path-length estimate
    if not nx.is_connected(G):
        comp = max(nx.connected_components(G), key=len)
        H = G.subgraph(comp).copy()
    else:
        H = G
    nodes = list(H.nodes())
    if len(nodes) <= 1:
        return C, 0.0
    m = min(n_sources, len(nodes))
    src_nodes = rng.choice(nodes, size=m, replace=False)
    dvals = []
    for s in src_nodes:
        lengths = nx.single_source_shortest_path_length(H, int(s))
        dvals.extend([d for d in lengths.values() if d > 0])
    L = float(np.mean(dvals)) if len(dvals) else 0.0
    return C, L


def metrics_vs_rho_smallworld(N: int, alpha: float, rhos: np.ndarray, n_graphs: int, rng: np.random.Generator) -> tuple[np.ndarray, np.ndarray]:
    Cs, Ls = [], []
    for rho in rhos:
        c_list, l_list = [], []
        for _ in range(n_graphs):
            A = generate_crowding_smallworld_ring_waiting(N, alpha, float(rho), rng)
            C, L = undirected_graph_metrics_sampled(A, n_sources=40, rng=rng)
            c_list.append(C)
            l_list.append(L)
        Cs.append(float(np.mean(c_list)))
        Ls.append(float(np.mean(l_list)))
    return np.array(Cs), np.array(Ls)

def fig13_smallworld_structure():
    N = 500
    alpha = 2.66
    # (a) wiring-length distribution
    counts, total = edge_distance_hist_ring(N, alpha, rho=0.0, n_graphs=30, rng=rng)
    d = np.arange(1, len(counts))
    p = counts[1:] / total

    # (b) clustering/path length vs rewiring probability
    rhos = np.array([0, 0.02, 0.05, 0.1, 0.2, 0.5, 1.0])
    Cs, Ls = metrics_vs_rho_smallworld(N, alpha, rhos, n_graphs=6, rng=rng)
    C_rand, L_rand = Cs[-1], Ls[-1]

    plt.figure(figsize=(10, 4))
    ax1 = plt.subplot(1, 2, 1)
    ax1.loglog(d, p, marker='o', markersize=3, linewidth=1, label='Empirical')
    ref = p[9] * (d / 10) ** (-1)
    ax1.loglog(d, ref, linestyle='--', linewidth=1, label='Slope -1')
    ax1.set_xlabel('Ring distance $d$')
    ax1.set_ylabel(r'$P(\mathrm{edge\ length}=d)$')
    ax1.set_title(r'Wiring-length distribution ($\sim 1/d$)')
    ax1.legend(frameon=False, fontsize=8)

    ax2 = plt.subplot(1, 2, 2)
    ax2.plot(rhos, Cs / C_rand, marker='o', label='Clustering / rewired')
    ax2.plot(rhos, Ls / L_rand, marker='s', label='Path length / rewired')
    ax2.set_xlabel(r'Rewiring probability $\rho$')
    ax2.set_ylabel('Normalized metric')
    ax2.set_title(r'Small-world interpolation (fixed $P_\alpha(k)$)')
    ax2.legend(frameon=False, fontsize=8)

    plt.tight_layout()
    plt.savefig('fig13_smallworld_structure.pdf')
    plt.close()

def _simulate_basin_and_other(N: int, alpha: float, rho: float, x0_grid: np.ndarray,
                             n_graphs: int, n_inits: int, theta: int, max_steps: int, rng: np.random.Generator) -> tuple[np.ndarray, np.ndarray]:
    """Return (P_hit_all_active, P_nonabsorbing) vs x0."""
    hit = np.zeros(len(x0_grid), dtype=int)
    other = np.zeros(len(x0_grid), dtype=int)
    total = n_graphs * n_inits

    for _ in range(n_graphs):
        A = generate_crowding_smallworld_ring_waiting(N, alpha, rho, rng)
        AT = A.transpose().tocsr()
        for ix, x0 in enumerate(x0_grid):
            n_plus = int(round(float(x0) * N))
            for _ in range(n_inits):
                state = -np.ones(N, dtype=np.int8)
                if n_plus > 0:
                    idx = rng.choice(N, size=n_plus, replace=False)
                    state[idx] = 1

                for _t in range(max_steps):
                    u = AT.dot(state)
                    state = np.where(u - theta >= 0, 1, -1).astype(np.int8)
                    if np.all(state == 1):
                        hit[ix] += 1
                        break
                    if np.all(state == -1):
                        break
                else:
                    other[ix] += 1

    return hit / total, other / total

def fig14_smallworld_dynamics():
    N = 500
    alpha = 2.66
    theta = 0
    x0_grid = np.linspace(0, 1, 21)

    rho_vals = [0.0, 0.05, 1.0]
    hit_curves = {}
    other_curves = {}
    for rho in rho_vals:
        hit, other = _simulate_basin_and_other(
            N, alpha, rho, x0_grid,
            n_graphs=50, n_inits=2, theta=theta, max_steps=200, rng=rng
        )
        hit_curves[rho] = hit
        other_curves[rho] = other

    # Degree-only Markov prediction (depends only on P_alpha)
    Pk = degree_distribution_dp(N, alpha)
    markov = markov_hitting_curve_mc(N, Pk, x0_grid, rng=rng, theta=theta, n_traj=1500, max_steps=500)

    plt.figure(figsize=(10, 4))
    ax1 = plt.subplot(1, 2, 1)
    for rho in rho_vals:
        ax1.plot(x0_grid, hit_curves[rho], marker='o', linewidth=1, label=fr'$\rho={rho}$ (sim)')
    ax1.plot(x0_grid, markov, linestyle='--', linewidth=1, label='Markov (degree-only)')
    ax1.set_xlabel(r'Initial active fraction $x_0$')
    ax1.set_ylabel('P(reach all-active)')
    ax1.set_title('Basins under small-world interpolation')
    ax1.set_ylim(-0.02, 1.02)
    ax1.legend(frameon=False, fontsize=8)

    ax2 = plt.subplot(1, 2, 2)
    for rho in rho_vals:
        ax2.plot(x0_grid, other_curves[rho], marker='o', linewidth=1, label=fr'$\rho={rho}$')
    ax2.set_xlabel(r'Initial active fraction $x_0$')
    ax2.set_ylabel('P(non-absorbing by $T$)')
    ax2.set_title(r'Non-absorbing outcomes ($T=200$)')
    ax2.set_ylim(-0.02, 1.05 * max(float(np.max(v)) for v in other_curves.values()))
    ax2.legend(frameon=False, fontsize=8)

    plt.tight_layout()
    plt.savefig('fig14_smallworld_dynamics.pdf')
    plt.close()

# --- 2D torus (cortical-sheet) spatial embedding utilities ---

def precompute_offsets_torus2d(Lx: int, Ly: int) -> list[tuple[int, int, int]]:
    """Return a distance-ordered list of offsets (dx, dy, d2) on a 2D torus.

    Offsets cover all nodes except (0,0). The ordering is by torus Euclidean distance squared d2,
    with a deterministic tie-breaker (dx, dy). This ordering is translation-invariant, so the same
    offset list can be used for every target.
    """
    offsets: list[tuple[int, int, int]] = []
    for dx in range(Lx):
        for dy in range(Ly):
            if dx == 0 and dy == 0:
                continue
            dxm = dx if dx <= Lx - dx else Lx - dx
            dym = dy if dy <= Ly - dy else Ly - dy
            d2 = int(dxm * dxm + dym * dym)
            offsets.append((dx, dy, d2))
    offsets.sort(key=lambda t: (t[2], t[0], t[1]))
    return offsets

def _torus2d_source_from_rank(j: int, t: int, Lx: int, Ly: int, offsets: list[tuple[int,int,int]]) -> int:
    """Map proposal rank t (1-indexed) to a source node on an Lx-by-Ly torus."""
    dx, dy, _d2 = offsets[t - 1]
    xj = j % Lx
    yj = j // Lx
    xi = (xj + dx) % Lx
    yi = (yj + dy) % Ly
    return int(xi + Lx * yi)

def generate_crowding_smallworld_torus2d_waiting(Lx: int, Ly: int, alpha: float, rho: float, rng: np.random.Generator,
                                                offsets: list[tuple[int,int,int]] | None = None) -> sp.csr_matrix:
    """Generate a 2D-torus embedded crowding graph with optional shortcut rewiring (rho).

    The crowding acceptance ranks are sampled exactly via geometric waiting times (same as the 1D ring case).
    Spatial embedding enters only via the mapping from rank->source using a distance-ordered offset list.
    """
    N = Lx * Ly
    if offsets is None:
        offsets = precompute_offsets_torus2d(Lx, Ly)

    rows: list[int] = []
    cols: list[int] = []
    data: list[int] = []
    for j in range(N):
        ranks = sample_acceptance_ranks(N, alpha, rng)
        sources = [_torus2d_source_from_rank(j, t, Lx, Ly, offsets) for t in ranks]

        if rho > 0:
            src_set = set(sources)
            for i in list(sources):
                if rng.random() < rho:
                    src_set.discard(i)
                    while True:
                        cand = int(rng.integers(0, N))
                        if cand == j or cand in src_set:
                            continue
                        src_set.add(cand)
                        break
            sources = list(src_set)

        rows.extend(sources)
        cols.extend([j] * len(sources))
        data.extend([1] * len(sources))

    return sp.csr_matrix((data, (rows, cols)), shape=(N, N), dtype=np.int8)

def edge_distance_hist_torus2d(Lx: int, Ly: int, alpha: float, rho: float, n_graphs: int, rng: np.random.Generator,
                               offsets: list[tuple[int,int,int]] | None = None) -> tuple[np.ndarray, int]:
    """Aggregate an integer-binned edge-length histogram (Euclidean distance) on a 2D torus."""
    if offsets is None:
        offsets = precompute_offsets_torus2d(Lx, Ly)
    # Maximum torus distance in Euclidean metric
    max_dx = Lx // 2
    max_dy = Ly // 2
    max_d = int(round(math.sqrt(max_dx * max_dx + max_dy * max_dy)))
    counts = np.zeros(max_d + 1, dtype=int)
    total_edges = 0

    for _ in range(n_graphs):
        A = generate_crowding_smallworld_torus2d_waiting(Lx, Ly, alpha, rho, rng, offsets=offsets)
        Acoo = A.tocoo()
        for i, j in zip(Acoo.row, Acoo.col):
            xi = int(i) % Lx
            yi = int(i) // Lx
            xj = int(j) % Lx
            yj = int(j) // Lx
            dx = abs(xi - xj)
            dy = abs(yi - yj)
            dx = min(dx, Lx - dx)
            dy = min(dy, Ly - dy)
            d = int(round(math.sqrt(dx * dx + dy * dy)))
            if d <= max_d:
                counts[d] += 1
                total_edges += 1
    return counts, total_edges

def metrics_vs_rho_smallworld_torus2d(Lx: int, Ly: int, alpha: float, rhos: np.ndarray, n_graphs: int,
                                      rng: np.random.Generator, offsets: list[tuple[int,int,int]] | None = None) -> tuple[np.ndarray, np.ndarray]:
    """Compute clustering and path length across shortcut densities for a 2D-torus embedded crowding ensemble."""
    if offsets is None:
        offsets = precompute_offsets_torus2d(Lx, Ly)
    Cs, Ls = [], []
    for rho in rhos:
        c_list, l_list = [], []
        for _ in range(n_graphs):
            A = generate_crowding_smallworld_torus2d_waiting(Lx, Ly, alpha, float(rho), rng, offsets=offsets)
            C, L = undirected_graph_metrics_sampled(A, n_sources=40, rng=rng)
            c_list.append(C)
            l_list.append(L)
        Cs.append(float(np.mean(c_list)))
        Ls.append(float(np.mean(l_list)))
    return np.array(Cs), np.array(Ls)

def fig15_torus2d_smallworld_structure():
    """Figure 15: 2D-torus embedding shows robust ~1/d wiring-length distribution and small-world interpolation."""
    L = 24  # 24x24 torus (N=576)
    Lx = Ly = L
    N = Lx * Ly
    alpha = 2.66
    offsets = precompute_offsets_torus2d(Lx, Ly)

    # (a) wiring-length distribution (rho=0)
    counts, total = edge_distance_hist_torus2d(Lx, Ly, alpha, rho=0.0, n_graphs=20, rng=rng, offsets=offsets)
    d = np.arange(1, len(counts))
    p = counts[1:] / max(total, 1)

    # (b) clustering/path length vs rewiring probability
    rhos = np.array([0, 0.02, 0.05, 0.1, 0.2, 0.5, 1.0])
    Cs, Ls = metrics_vs_rho_smallworld_torus2d(Lx, Ly, alpha, rhos, n_graphs=2, rng=rng, offsets=offsets)
    C_rand, L_rand = Cs[-1], Ls[-1]

    plt.figure(figsize=(10, 4))
    ax1 = plt.subplot(1, 2, 1)
    m = p > 0
    ax1.loglog(d[m], p[m], marker='o', markersize=3, linewidth=1, label='Empirical')
    # Reference 1/d line scaled by median of p*d on the plotted support
    A = float(np.median((p[m] * d[m])))
    ax1.loglog(d[m], A / d[m], linestyle='--', linewidth=1, label=r'$\propto d^{-1}$')
    ax1.set_xlabel('Torus distance $d$')
    ax1.set_ylabel('P(edge length = $d$)')
    ax1.set_title(f'2D torus wiring lengths (N={N})')
    ax1.legend(frameon=False, fontsize=8)

    ax2 = plt.subplot(1, 2, 2)
    ax2.plot(rhos, Cs / C_rand, marker='o', label='Clustering / rewired')
    ax2.plot(rhos, Ls / L_rand, marker='s', label='Path length / rewired')
    ax2.set_xlabel(r'Rewiring probability $\rho$')
    ax2.set_ylabel('Normalized metric')
    ax2.set_title(r'Small-world interpolation (2D, fixed $P_\alpha(k)$)')
    ax2.legend(frameon=False, fontsize=8)

    plt.tight_layout()
    plt.savefig('fig15_torus2d_smallworld_structure.pdf')
    plt.close()


def fig16_smallworld_construction():
    """Figure 16: Schematic construction of spatially ordered crowding + small-world rewiring."""
    from matplotlib.patches import Circle, FancyArrowPatch, Rectangle

    def _arrow(ax, p0, p1, **kwargs):
        if 'linewidth' not in kwargs:
            kwargs['linewidth'] = 0.8
        arr = FancyArrowPatch(p0, p1, arrowstyle='->', mutation_scale=10, **kwargs)
        ax.add_patch(arr)
        return arr

    def _draw_ring(ax, center, radius, n=12, target_idx=0):
        cx, cy = center
        node_r = radius * 0.08
        angles = np.linspace(np.pi/2, np.pi/2 - 2*np.pi, n, endpoint=False)
        xs = cx + radius*np.cos(angles)
        ys = cy + radius*np.sin(angles)

        ax.add_patch(Circle((cx, cy), radius, fill=False, linewidth=0.8))
        for idx, (x, y) in enumerate(zip(xs, ys)):
            r = node_r*1.4 if idx == target_idx else node_r
            ax.add_patch(Circle((x, y), r, fill=True, linewidth=0.5))
            if idx == target_idx:
                ax.text(x, y + 2.2*r, r'$j$', ha='center', va='bottom', fontsize=9)
        return xs, ys

    def _draw_torus_grid(ax, x0, y0, w, h, L=4):
        xs = np.linspace(x0 + w*0.15, x0 + w*0.85, L)
        ys = np.linspace(y0 + h*0.2,  y0 + h*0.8,  L)

        for x in xs:
            ax.plot([x, x], [ys[0], ys[-1]], linewidth=0.5, linestyle=':')
        for y in ys:
            ax.plot([xs[0], xs[-1]], [y, y], linewidth=0.5, linestyle=':')

        for x in xs:
            for y in ys:
                ax.add_patch(Circle((x, y), radius=min(w, h)*0.02, fill=True, linewidth=0.4))

        # periodic wrap arrows
        _arrow(ax, (xs[0],  ys[-1] + h*0.06), (xs[-1], ys[-1] + h*0.06), linewidth=0.6)
        _arrow(ax, (xs[-1], ys[0]  - h*0.06), (xs[0],  ys[0]  - h*0.06), linewidth=0.6)
        _arrow(ax, (xs[-1] + w*0.06, ys[0]),  (xs[-1] + w*0.06, ys[-1]), linewidth=0.6)
        _arrow(ax, (xs[0]  - w*0.06, ys[-1]), (xs[0]  - w*0.06, ys[0]),  linewidth=0.6)
        ax.text(x0 + w*0.5, y0 + h*0.92, '2D torus (periodic)', ha='center', va='bottom', fontsize=6)

    plt.figure(figsize=(7.2, 2.7))
    ax = plt.gca()
    ax.set_axis_off()

    panels = [
        (0.02, 0.12, 0.31, 0.78),
        (0.345, 0.12, 0.31, 0.78),
        (0.67, 0.12, 0.31, 0.78),
    ]
    labels = ['(a)', '(b)', '(c)']
    titles = ['Distance-ordered proposals', 'Crowding acceptance', 'Shortcut rewiring']
    for (x0, y0, w, h), lab, title in zip(panels, labels, titles):
        ax.add_patch(Rectangle((x0, y0), w, h, fill=False, linewidth=0.8))
        ax.text(x0 + 0.01, y0 + h - 0.03, lab, fontsize=9, ha='left', va='top')
        ax.text(x0 + w/2, y0 + h - 0.03, title, fontsize=8, ha='center', va='top')

    # (a) spatial ordering on a ring
    x0, y0, w, h = panels[0]
    center = (x0 + w*0.5, y0 + h*0.57)
    radius = min(w, h)*0.33
    xs, ys = _draw_ring(ax, center, radius, n=12, target_idx=0)
    target = (xs[0], ys[0])
    for idx, rank in [(1, 'd=1'), (11, 'd=1'), (2, 'd=2')]:
        ax.text(xs[idx], ys[idx] + radius*0.10, rank, ha='center', va='bottom', fontsize=7)
        _arrow(ax, (xs[idx], ys[idx]), target, linewidth=0.7)
    ax.text(x0 + w*0.5, y0 + 0.08, 'Candidates proposed\nnearest-first (by distance)',
            ha='center', va='bottom', fontsize=7)

    # (b) crowding acceptance rule
    x0, y0, w, h = panels[1]
    ax.text(x0 + w*0.5, y0 + h*0.64, 'Accept next candidate with', ha='center', va='center', fontsize=8)
    ax.text(x0 + w*0.5, y0 + h*0.54, r'$\Pr(\mathrm{accept}\mid r)=e^{-\alpha r}$',
            ha='center', va='center', fontsize=10)
    ax.text(x0 + w*0.5, y0 + h*0.42, r'($r$ = already accepted in-edges)',
            ha='center', va='center', fontsize=7)

    # inset curve e^{-alpha r}
    curve_x0, curve_y0 = x0 + w*0.15, y0 + h*0.13
    curve_w, curve_h = w*0.70, h*0.22
    rs = np.linspace(0, 4, 100)
    alpha_demo = 0.9
    vals = np.exp(-alpha_demo * rs)
    X = curve_x0 + curve_w*(rs/rs.max())
    Y = curve_y0 + curve_h*(vals/vals.max())
    ax.plot(X, Y, linewidth=1.0)
    ax.text(curve_x0, curve_y0 + curve_h + 0.01, r'$e^{-\alpha r}$', fontsize=7, ha='left', va='bottom')
    ax.text(curve_x0 + curve_w, curve_y0 - 0.005, r'$r$', fontsize=7, ha='right', va='top')
    for rr in [0, 2, 4]:
        xx = curve_x0 + curve_w*(rr/rs.max())
        ax.plot([xx, xx], [curve_y0, curve_y0 + 0.01], linewidth=0.6)
        ax.text(xx, curve_y0 - 0.01, f'{rr}', fontsize=6, ha='center', va='top')
    ax.text(x0 + w*0.5, y0 + h*0.27, 'Early proposals are\nmore likely accepted',
            ha='center', va='bottom', fontsize=7)

    # (c) shortcut rewiring + 2D torus geometry
    x0, y0, w, h = panels[2]
    center = (x0 + w*0.5, y0 + h*0.60)
    radius = min(w, h)*0.29
    xs2, ys2 = _draw_ring(ax, center, radius, n=12, target_idx=0)
    target2 = (xs2[0], ys2[0])
    for idx in [1, 11, 2]:
        _arrow(ax, (xs2[idx], ys2[idx]), target2, linewidth=0.7)
    _arrow(ax, (xs2[6], ys2[6]), target2, linewidth=1.2, linestyle='--')

    ax.text(x0 + w*0.5, y0 + h*0.40, r'Rewire each accepted edge with prob. $\rho$',
            ha='center', va='center', fontsize=7)
    ax.text(x0 + w*0.5, y0 + h*0.33, r'Preserves in-degree $k$ (and $P_{\alpha}(k)$)',
            ha='center', va='center', fontsize=6)

    _draw_torus_grid(ax, x0 + w*0.10, y0 + 0.03, w*0.80, h*0.22, L=4)

    plt.tight_layout()
    plt.savefig('fig16_smallworld_construction.pdf')
    plt.close()

# --- Softened spatial ordering robustness (Appendix) ---

def generate_crowding_ring_soft_ordering(N: int, alpha: float, beta: float, rng: np.random.Generator) -> sp.csr_matrix:
    """Generate a ring-embedded crowding graph with a softened distance-ordered proposal mechanism.

    Proposal mechanism (per target j):
      - with probability 1-beta, propose the next nearest *remaining* candidate (ring order),
      - with probability beta, propose a uniformly random remaining candidate.

    This interpolates between strict nearest-first ordering (beta=0) and a random candidate order (beta=1),
    while preserving the in-degree distribution because acceptance depends only on the current accepted count.
    """
    if N <= 1:
        return sp.csr_matrix((N, N), dtype=np.int8)
    q = math.exp(-alpha) if alpha > 0 else 1.0

    rows: list[int] = []
    cols: list[int] = []
    data: list[int] = []

    for j in range(N):
        remaining = np.ones(N, dtype=bool)
        remaining[j] = False
        t_local = 1
        r = 0
        sources: list[int] = []

        for _ in range(N - 1):
            if rng.random() < beta:
                # random remaining candidate
                while True:
                    cand = int(rng.integers(0, N))
                    if remaining[cand]:
                        i = cand
                        break
            else:
                # next nearest remaining candidate in ring order
                while True:
                    i = _ring_source_from_rank(j, t_local, N)
                    t_local += 1
                    if remaining[i]:
                        break

            remaining[i] = False

            # crowding acceptance depends only on current accepted count r
            if rng.random() < (q ** r):
                sources.append(i)
                r += 1

        rows.extend(sources)
        cols.extend([j] * len(sources))
        data.extend([1] * len(sources))

    return sp.csr_matrix((data, (rows, cols)), shape=(N, N), dtype=np.int8)


def edge_distance_hist_ring_soft(N: int, alpha: float, beta: float, n_graphs: int, rng: np.random.Generator) -> tuple[np.ndarray, int]:
    """Aggregate ring edge-length histogram under softened ordering over n_graphs."""
    max_d = N // 2
    counts = np.zeros(max_d + 1, dtype=int)
    total_edges = 0
    for _ in range(n_graphs):
        A = generate_crowding_ring_soft_ordering(N, alpha, beta, rng)
        Acoo = A.tocoo()
        for i, j in zip(Acoo.row, Acoo.col):
            d = abs(int(i) - int(j))
            d = min(d, N - d)
            counts[d] += 1
            total_edges += 1
    return counts, total_edges


def fig17_soft_ordering_robustness():
    """Appendix figure: wiring-length distribution robustness to occasional random proposals."""
    N = 500
    alpha = 2.66
    betas = [0.0, 0.05, 1.0]

    plt.figure(figsize=(7.2, 4.6))
    d = np.arange(1, N // 2 + 1)

    p_beta0 = None
    for beta in betas:
        counts, total = edge_distance_hist_ring_soft(N, alpha, beta, n_graphs=SIM_SETTINGS["fig17_n_graphs"], rng=rng)
        p = counts[1:] / max(total, 1)
        plt.loglog(d, p, marker='o', markersize=3, linewidth=1, label=fr'$\beta={beta}$')
        if beta == 0.0:
            p_beta0 = p.copy()

    # Reference slope 1/d, anchored to d=10 (to avoid edge effects at very small d)
    if p_beta0 is not None and len(p_beta0) >= 10:
        ref = p_beta0[9] * (d / 10) ** (-1)
        plt.loglog(d, ref, linestyle='--', linewidth=1, label=r'$1/d$ reference')

    plt.xlabel('Ring distance $d$')
    plt.ylabel(r'$P(\mathrm{edge\ length}=d)$')
    plt.title('Robustness to softened distance ordering')
    plt.legend(frameon=False, fontsize=8, ncol=2)
    plt.tight_layout()
    plt.savefig('fig17_soft_ordering_robustness.pdf')
    plt.close()


def run_all_figures():
    t0 = time.time()
    fig1_degree_distribution()
    fig2_mean_degree_vs_alpha()
    fig3_var_degree_vs_alpha()
    fig4_var_scaling_vs_N()
    fig5_out_degree_distribution()
    fig6_in_out_correlation()
    fig7_mean_field_map()
    fig8_basin_probability_N100()
    fig9_finite_size_scaling()
    fig10_baseline_comparison_mean3()
    fig11_robustness_theta_async_tie()
    fig12_alpha_inference()
    fig13_smallworld_structure()
    fig14_smallworld_dynamics()
    fig15_torus2d_smallworld_structure()
    fig16_smallworld_construction()
    fig17_soft_ordering_robustness()
    print(f"Done. Generated all figures in {time.time()-t0:.1f} s")


# %% [markdown]
## 7. Run all figures

# %% [code]
run_all_figures()
